# Supplementary material for: Testing phylogenetic signal with categorical traits and tree uncertainty
Source: Bioinformatics. 2023 Jul 25;39(7):btad433. doi: 10.1093/bioinformatics/btad433 (PMC10374490; doi:10.1093/bioinformatics/btad433)
Supplement: btad433_Supplementary_Data [file btad433_supplementary_data.zip]

Archive with 2 entries (2 files):
- Bioinformatics(AN)-Delta_statistic_Supplementary.pdf
- Bioinformatics(AN)-Delta_statistic_Supplementary.zip
